# Supplementary material for: The Effect of Personality on Chrononutrition during the COVID-19 Lockdown in Qatar
Source: Nutrients. 2022 Jun 30;14(13):2725. doi: 10.3390/nu14132725 (PMC9268339; doi:10.3390/nu14132725)
Supplement: Supplementary file 1 [file nutrients-14-02725-s001.zip]

Archive with 1 entries (1 files):
- nutrients-1710688-supplementary.pdf
